# Supplementary material for: Evidence for Finely-Regulated Asynchronous Growth of Toxoplasma gondii Cysts Based on Data-Driven Model Selection
Source: PLoS Comput Biol. 2013 Nov 14;9(11):e1003283. doi: 10.1371/journal.pcbi.1003283 (PMC3828147; doi:10.1371/journal.pcbi.1003283)
Supplement: Dataset S1 — Cysts from mouse 1. (CSV) [file pcbi.1003283.s001.csv]

Diametere 1	Diameter 2
16.41	15.79
41.39	41.21
30.87	25.62
45.16	44.34
39.4	39
43.25	42.74
56.08	55.65
27.93	27.59
49.84	48.76
8.62	8.56
32.21	31.5
67.29	67.13
43.43	41.56
28.59	27.54
72.11	71
82.13	76.63
65.9	62.4
33.83	30.29
39.82	36.89
24.44	23.76
40.12	38.37
34.91	34.3
45.13	44.64
32.62	30.43
19.95	19.14
33.44	32.4
51.46	50.41
29.59	28.91
48.19	48.09
30	29.88
63.63	60.41
53.6	52.51
42.09	41.02
42.55	39.58
36.85	36.66
59.15	58.68
59.26	57.97
34.66	33.58
39.71	38.92
46.56	45.61
22.06	20.63
40.93	39.25
33.22	30.35
30.1	29.11
29.26	24.94
30.05	29.11
24.81	23.88
28.74	28.06
34.54	33.86
52.43	52
50.88	50.61
32.42	31.42
71.95	71.64
49.29	46.78
74.01	73.44
59.42	58.27
