# Supplementary material for: Evidence for Finely-Regulated Asynchronous Growth of Toxoplasma gondii Cysts Based on Data-Driven Model Selection
Source: PLoS Comput Biol. 2013 Nov 14;9(11):e1003283. doi: 10.1371/journal.pcbi.1003283 (PMC3828147; doi:10.1371/journal.pcbi.1003283)
Supplement: Dataset S3 — Cysts from mouse 3. (CSV) [file pcbi.1003283.s003.csv]

Diametere 1	Diameter 2
27.01	25.2
28.94	28.44
29.12	27.35
22.01	21.87
11.93	10.61
22.63	21.85
32.82	29.97
26.37	22.99
33.42	32.63
35.6	34.94
44.14	43.49
33.65	32.29
44.73	42.07
28.45	27.14
14.28	13.93
20.6	20.03
34.06	33.53
44.32	39.85
25.55	23.89
39.96	39.7
29.9	28.78
20.05	18.62
41.72	41.04
31.04	30.32
59.42	58.94
32.23	30.63
55.1	52.55
31.43	30.88
33.74	32.82
18.43	15.91
52.11	45.62
24.65	20.63
39.96	38.76
21.64	19.87
20.43	19.96
33.97	32.15
38.67	36.11
35.13	34.3
18.64	17.72
28.78	27.62
33.63	32.8
29.55	28.56
24.05	23.66
33.96	33.29
30.61	30.45
30.39	29.84
39.64	38.91
26.74	25.75
29.97	29.52
31.31	30.96
